# Supplementary material for: The expression of genes in different sites of gut tract regulates the meat quality of semitendinosus muscle in sheep and goats
Source: Front Vet Sci. 2025 Oct 29;12:1687258. doi: 10.3389/fvets.2025.1687258 (PMC12605001; doi:10.3389/fvets.2025.1687258)
Supplement: Supplementary file 2 [file Table_1.xlsx]

## Sheet: Table S1
Sample	Breed	Tissue	Tissue name	Raw Reads Number	Raw Bases Number (Gb)	Clean Reads Number	Clean Reads Rate(%)	Clean Bases Number (Gb)	Adapter Polluted Reads Number	Adapter Polluted Reads Rate(%)	Raw Q30 Bases Rate(%)	Clean Q30 Bases Rate(%)	Raw GC percent(%)	Clean GC percent(%)
LS1_BJJ	Liangshan Black sheep	BJJ	Semitendinosus muscle	48580518	7.28708	47481498	97.74	7.12222	1099020	2.26	97.99	97.97	54.56	54.62
LS1_BW	Liangshan Black sheep	BW	Omasum	45852348	6.87785	44429756	96.9	6.66446	1422592	3.1	97.33	97.28	52.23	52.28
LS1_HC	Liangshan Black sheep	HC	Ileum	46783362	7.0175	45530622	97.32	6.82959	1252740	2.68	97.07	97.02	51.88	51.92
LS1_JC	Liangshan Black sheep	JC	Colon	49987756	7.49816	45483738	90.99	6.82256	4504018	9.01	97.34	97.17	54.33	54.55
LS1_KC	Liangshan Black sheep	KC	Jejunum	53690174	8.05353	51162836	95.29	7.67443	2527156	4.71	97.45	97.37	54.01	54.12
LS1_LW	Liangshan Black sheep	LW	Rumen	47830186	7.17453	46368326	96.94	6.95525	1461860	3.06	97.41	97.36	51.55	51.61
LS1_MC	Liangshan Black sheep	MC	Cecum	45161622	6.77424	36152652	80.05	5.4229	9008970	19.95	97.77	97.45	55.66	56.4
LS1_SE	Liangshan Black sheep	SE	Duodenum	40488192	6.07323	37068880	91.55	5.56033	3419312	8.45	98.24	98.14	55.35	55.64
LS1_WW	Liangshan Black sheep	WW	Reticulum	45108108	6.76622	44267682	98.14	6.64015	840426	1.86	96.45	96.41	51.26	51.28
LS1_ZC	Liangshan Black sheep	ZC	Rectum	43147330	6.4721	41683578	96.61	6.25254	1463752	3.39	97.3	97.24	53.72	53.77
LS1_ZW	Liangshan Black sheep	ZW	Abomasum	48383944	7.25759	47409384	97.99	7.11141	974560	2.01	96.84	96.8	50.84	50.85
LS2_BJJ	Liangshan Black sheep	BJJ	Semitendinosus muscle	45840682	6.8761	45037380	98.25	6.75561	803298	1.75	97.81	97.79	53.96	53.99
LS2_BW	Liangshan Black sheep	BW	Omasum	46818528	7.02278	45951676	98.15	6.89275	866852	1.85	97.02	96.98	49.02	49.02
LS2_HC	Liangshan Black sheep	HC	Ileum	46552320	6.98285	45014270	96.7	6.75214	1538050	3.3	97.29	97.23	51.72	51.78
LS2_JC	Liangshan Black sheep	JC	Colon	45389586	6.80844	43700580	96.28	6.55509	1689006	3.72	97.55	97.5	54.4	54.48
LS2_KC	Liangshan Black sheep	KC	Jejunum	49220174	7.38303	47805174	97.13	7.17078	1414834	2.87	97.32	97.27	52.39	52.43
LS2_LW	Liangshan Black sheep	LW	Rumen	45297060	6.79456	44423840	98.07	6.66358	873220	1.93	97.3	97.27	51.94	51.97
LS2_MC	Liangshan Black sheep	MC	Cecum	47039080	7.05586	46078906	97.96	6.91184	960174	2.04	96.81	96.77	50.23	50.23
LS2_SE	Liangshan Black sheep	SE	Duodenum	48826908	7.32404	47764002	97.82	7.1646	1062906	2.18	97.08	97.04	53.18	53.22
LS2_WW	Liangshan Black sheep	WW	Reticulum	46165392	6.92481	45316740	98.16	6.79751	848652	1.84	97.01	96.98	50.87	50.89
LS2_ZC	Liangshan Black sheep	ZC	Rectum	49540926	7.43114	48427190	97.75	7.26408	1113600	2.25	97.39	97.36	51.47	51.5
LS2_ZW	Liangshan Black sheep	ZW	Abomasum	47079216	7.06188	45121890	95.84	6.76828	1957326	4.16	97.65	97.59	50.31	50.36
LS3_BJJ	Liangshan Black sheep	BJJ	Semitendinosus muscle	43290818	6.49362	42498668	98.17	6.3748	792150	1.83	97.93	97.91	53.57	53.61
LS3_BW	Liangshan Black sheep	BW	Omasum	46144424	6.92166	44609156	96.67	6.69137	1535178	3.33	97.38	97.33	53.11	53.17
LS3_HC	Liangshan Black sheep	HC	Ileum	45835696	6.87535	45124494	98.45	6.76867	711202	1.55	96.72	96.7	52.07	52.1
LS3_JC	Liangshan Black sheep	JC	Colon	43627944	6.54419	41322452	94.72	6.19837	2305492	5.28	97.59	97.51	53.84	53.99
LS3_KC	Liangshan Black sheep	KC	Jejunum	49161338	7.3742	48275512	98.2	7.24133	885684	1.8	96.98	96.95	52.28	52.3
LS3_LW	Liangshan Black sheep	LW	Rumen	50578546	7.58678	47761122	94.43	7.16417	2817424	5.57	97.76	97.68	52.65	52.79
LS3_MC	Liangshan Black sheep	MC	Cecum	47763576	7.16454	45788226	95.86	6.86823	1975350	4.14	97.2	97.13	53.69	53.78
LS3_SE	Liangshan Black sheep	SE	Duodenum	46232890	6.93493	44337804	95.9	6.65067	1895086	4.1	97.46	97.39	53.99	54.1
LS3_WW	Liangshan Black sheep	WW	Reticulum	45611224	6.84168	43040258	94.36	6.45604	2570966	5.64	97.54	97.46	54.9	55.11
LS3_ZC	Liangshan Black sheep	ZC	Rectum	49158382	7.37376	47959352	97.56	7.1939	1199030	2.44	97.24	97.19	52.92	52.96
LS3_ZW	Liangshan Black sheep	ZW	Abomasum	44985116	6.74777	43794546	97.35	6.56918	1190570	2.65	97.44	97.4	50.42	50.46
LS4_BJJ	Liangshan Black sheep	BJJ	Semitendinosus muscle	51130764	7.66961	47486750	92.87	7.12301	3644014	7.13	98.38	98.32	48.16	48.11
LS4_HC	Liangshan Black sheep	HC	Ileum	41521782	6.22827	40380042	97.25	6.05701	1141720	2.75	97.24	97.2	53.41	53.47
LS4_JC	Liangshan Black sheep	JC	Colon	42094284	6.31414	40735004	96.77	6.11025	1359280	3.23	97.48	97.43	54.04	54.13
LS4_KC	Liangshan Black sheep	KC	Jejunum	45255388	6.78831	44621820	98.6	6.69327	633568	1.4	96.9	96.87	52.22	52.24
LS4_LW	Liangshan Black sheep	LW	Rumen	45950014	6.8925	44868534	97.65	6.73028	1081480	2.35	97.44	97.41	52.14	52.17
LS4_MC	Liangshan Black sheep	MC	Cecum	48945226	7.34178	47709760	97.48	7.15646	1235466	2.52	97.19	97.14	51.25	51.27
LS4_SE	Liangshan Black sheep	SE	Duodenum	45336884	6.80053	44421530	97.98	6.66323	915352	2.02	97.4	97.37	52.92	52.95
LS4_WW	Liangshan Black sheep	WW	Reticulum	50410820	7.56162	49087052	97.37	7.36306	1323630	2.63	97.37	97.33	52.43	52.47
LS4_WW-1	Liangshan Black sheep	WW-1	Reticulum	46750946	7.01264	45498200	97.32	6.82473	1252746	2.68	97.33	97.28	51.87	51.91
LS4_ZC	Liangshan Black sheep	ZC	Rectum	50238564	7.53578	47619948	94.79	7.14299	2618616	5.21	97.5	97.42	53.73	53.87
LS4_ZW	Liangshan Black sheep	ZW	Abomasum	44852232	6.72783	43694388	97.42	6.55416	1157786	2.58	97.64	97.6	52.49	52.56
LS5_BJJ	Liangshan Black sheep	BJJ	Semitendinosus muscle	40265262	6.03979	38888926	96.58	5.83334	1376336	3.42	98.03	97.99	54.3	54.37
LS5_BW	Liangshan Black sheep	BW	Omasum	45578828	6.83682	44712812	98.1	6.70692	865930	1.9	97.23	97.2	51.92	51.94
LS5_HC	Liangshan Black sheep	HC	Ileum	48070844	7.21063	46662270	97.07	6.99934	1408574	2.93	97.3	97.25	52.41	52.46
LS5_JC	Liangshan Black sheep	JC	Colon	42261636	6.33925	41512182	98.23	6.22683	749410	1.77	97.03	97	52.86	52.89
LS5_KC	Liangshan Black sheep	KC	Jejunum	47647626	7.14714	46390782	97.36	6.95862	1256754	2.64	97.32	97.28	53.3	53.34
LS5_LW	Liangshan Black sheep	LW	Rumen	48806794	7.32102	45820118	93.88	6.87302	2986676	6.12	97.38	97.28	53.67	53.83
LS5_MC	Liangshan Black sheep	MC	Cecum	60773270	9.11599	59159436	97.34	8.87392	1613536	2.66	97.34	97.29	52.24	52.28
LS5_SE	Liangshan Black sheep	SE	Duodenum	48676088	7.30141	47295270	97.16	7.09429	1380818	2.84	97.02	96.97	53.27	53.32
LS5_WW	Liangshan Black sheep	WW	Reticulum	41653952	6.24809	40995886	98.42	6.14938	658054	1.58	97.01	96.98	52.01	52.04
LS5_ZC	Liangshan Black sheep	ZC	Rectum	40818838	6.12283	40227050	98.55	6.03406	591788	1.45	96.65	96.63	51.9	51.92
LS5_ZW	Liangshan Black sheep	ZW	Abomasum	41486502	6.22298	40820462	98.39	6.12307	666040	1.61	97.53	97.51	50.59	50.61
LS6_BJJ	Liangshan Black sheep	BJJ	Semitendinosus muscle	46185512	6.92783	45209832	97.89	6.78147	975680	2.11	98.17	98.16	53.92	53.97
LS6_BW	Liangshan Black sheep	BW	Omasum	42065714	6.30986	40685136	96.72	6.10277	1380578	3.28	97.37	97.32	52.31	52.35
LS6_HC	Liangshan Black sheep	HC	Ileum	48001282	7.20019	47402432	98.75	7.11036	598850	1.25	97.17	97.15	51.7	51.72
LS6_JC	Liangshan Black sheep	JC	Colon	43718570	6.55779	42719376	97.71	6.40791	999194	2.29	97.45	97.41	53.42	53.47
LS6_KC	Liangshan Black sheep	KC	Jejunum	48182726	7.22741	47256784	98.08	7.08852	925808	1.92	97.09	97.07	53.06	53.09
LS6_LW	Liangshan Black sheep	LW	Rumen	52724808	7.90872	51576026	97.82	7.7364	1148580	2.18	97.38	97.35	52.57	52.6
LS6_MC	Liangshan Black sheep	MC	Cecum	50439408	7.56591	49780588	98.69	7.46709	658670	1.31	97.05	97.03	53.15	53.18
LS6_SE	Liangshan Black sheep	SE	Duodenum	40419590	6.06294	39350972	97.36	5.90265	1068618	2.64	97.37	97.32	54.04	54.1
LS6_WW	Liangshan Black sheep	WW	Reticulum	41884782	6.28272	41480140	99.03	6.22202	404642	0.97	96.82	96.8	51.38	51.39
LS6_ZC	Liangshan Black sheep	ZC	Rectum	51000188	7.65003	49822576	97.69	7.47339	1177470	2.31	97.11	97.07	52.95	52.99
LS6_ZW	Liangshan Black sheep	ZW	Abomasum	47259644	7.08895	45604278	96.5	6.84064	1655254	3.5	97.49	97.44	52	52.06
MG1_BJJ	Meigu Black goat	BJJ	Semitendinosus muscle	47250476	7.08757	46648822	98.73	6.99732	601654	1.27	97.79	97.77	53.99	54
MG1_BW	Meigu Black goat	BW	Omasum	47286846	7.09303	46144522	97.58	6.92168	1142322	2.42	98.19	98.17	54.44	54.5
MG1_HC	Meigu Black goat	HC	Ileum	48628292	7.29424	47289646	97.25	7.09345	1338644	2.75	97.96	97.93	55.39	55.47
MG1_JC	Meigu Black goat	JC	Colon	46498292	6.97474	45570048	98	6.83551	928242	2	97.86	97.83	52.72	52.77
MG1_KC	Meigu Black goat	KC	Jejunum	44987296	6.74809	44294892	98.46	6.64423	692402	1.54	98.01	98	52.6	52.62
MG1_LW	Meigu Black goat	LW	Rumen	57214746	8.58221	44659080	78.06	6.69886	12555666	21.94	97.52	97.09	55.82	56.61
MG1_MC	Meigu Black goat	MC	Cecum	52192326	7.82885	47722092	91.44	7.15831	4470234	8.56	98.31	98.23	55.65	55.96
MG1_SE	Meigu Black goat	SE	Duodenum	48424864	7.26373	44730820	92.37	6.70962	3694044	7.63	97.3	97.17	56.32	56.61
MG1_WW	Meigu Black goat	WW	Reticulum	47492666	7.1239	46262412	97.41	6.93936	1230252	2.59	98.02	97.99	52.18	52.21
MG1_ZC	Meigu Black goat	ZC	Rectum	46293118	6.94397	45027836	97.27	6.75418	1265278	2.73	98.03	98	54.53	54.59
MG1_ZW	Meigu Black goat	ZW	Abomasum	48044836	7.20673	46422746	96.62	6.96341	1622088	3.38	98.25	98.22	53.16	53.21
MG2_BJJ	Meigu Black goat	BJJ	Semitendinosus muscle	45692280	6.85384	44918750	98.31	6.73781	773526	1.69	97.85	97.83	54.18	54.2
MG2_BW	Meigu Black goat	BW	Omasum	46309780	6.94647	45023162	97.22	6.75347	1286618	2.78	98.16	98.14	53.11	53.18
MG2_HC	Meigu Black goat	HC	Ileum	47552258	7.13284	46829294	98.48	7.02439	722964	1.52	97.93	97.91	52.1	52.12
MG2_JC	Meigu Black goat	JC	Colon	48147630	7.22214	46543774	96.67	6.98157	1603856	3.33	98.23	98.19	55.16	55.26
MG2_KC	Meigu Black goat	KC	Jejunum	47527430	7.12911	46431268	97.69	6.96469	1096158	2.31	98.15	98.12	54.77	54.84
MG2_LW	Meigu Black goat	LW	Rumen	48509802	7.27647	47497498	97.91	7.12462	1012304	2.09	98.16	98.14	52.43	52.47
MG2_MC	Meigu Black goat	MC	Cecum	42669664	6.40045	41507058	97.28	6.22606	1162602	2.72	97.93	97.9	55	55.06
MG2_SE	Meigu Black goat	SE	Duodenum	48527194	7.27908	47668360	98.23	7.15025	858834	1.77	97.95	97.93	52.37	52.39
MG2_WW	Meigu Black goat	WW	Reticulum	46231916	6.93479	45296762	97.98	6.79451	935146	2.02	98.21	98.19	53.93	53.98
MG2_ZC	Meigu Black goat	ZC	Rectum	49688922	7.45334	47998836	96.6	7.19983	1690086	3.4	98.08	98.04	54.23	54.31
MG2_ZW	Meigu Black goat	ZW	Abomasum	46016386	6.90246	44483042	96.67	6.67246	1533340	3.33	97.78	97.74	53.29	53.34
MG3_BJJ	Meigu Black goat	BJJ	Semitendinosus muscle	45189774	6.77847	44615058	98.73	6.69226	574714	1.27	97.72	97.71	52.9	52.92
MG3_BW	Meigu Black goat	BW	Omasum	48093020	7.21395	46472720	96.63	6.97091	1620298	3.37	98.22	98.19	54.28	54.39
MG3_JC	Meigu Black goat	JC	Colon	48451706	7.26776	47620962	98.29	7.14314	830744	1.71	98	97.99	52.82	52.85
MG3_KC	Meigu Black goat	KC	Jejunum	42771326	6.4157	41691196	97.47	6.25368	1080130	2.53	97.47	97.43	54.12	54.18
MG3_LW	Meigu Black goat	LW	Rumen	48564816	7.28472	47374280	97.55	7.10614	1190536	2.45	98.22	98.2	53.84	53.9
MG3_MC	Meigu Black goat	MC	Cecum	45587608	6.83814	44956610	98.62	6.74349	630996	1.38	97.98	97.97	51.47	51.48
MG3_SE	Meigu Black goat	SE	Duodenum	44946846	6.74203	44217422	98.38	6.63261	729424	1.62	98.08	98.06	54.76	54.8
MG3_WW	Meigu Black goat	WW	Reticulum	47506014	7.1259	46626692	98.15	6.994	879320	1.85	98.15	98.13	53.48	53.52
MG3_ZC	Meigu Black goat	ZC	Rectum	48392280	7.25884	47490138	98.14	7.12352	902142	1.86	98.05	98.03	55.24	55.3
MG3_ZW	Meigu Black goat	ZW	Abomasum	53882418	8.08236	47837978	88.78	7.1757	6044438	11.22	97.47	97.27	52.16	52.38
MG4_BJJ	Meigu Black goat	BJJ	Semitendinosus muscle	46133260	6.91999	45262726	98.11	6.78941	870534	1.89	97.79	97.77	53.84	53.88
MG4_BW	Meigu Black goat	BW	Omasum	43209726	6.48146	42250208	97.78	6.33753	959518	2.22	97.65	97.62	52.47	52.5
MG4_HC	Meigu Black goat	HC	Ileum	42556604	6.38349	41327406	97.11	6.19911	1229146	2.89	97.75	97.72	53.29	53.33
MG4_JC	Meigu Black goat	JC	Colon	44083382	6.61251	42490688	96.39	6.3736	1592692	3.61	97.95	97.91	53.94	53.99
MG4_KC	Meigu Black goat	KC	Jejunum	43126690	6.469	42171346	97.78	6.3257	955344	2.22	97.59	97.56	54.19	54.24
MG4_LW	Meigu Black goat	LW	Rumen	47124214	7.06863	46103108	97.83	6.91547	1021106	2.17	97.69	97.66	50.57	50.59
MG4_MC	Meigu Black goat	MC	Cecum	42497926	6.37469	41278668	97.13	6.1918	1219258	2.87	97.7	97.66	55.29	55.37
MG4_SE	Meigu Black goat	SE	Duodenum	48432856	7.26493	44451880	91.78	6.66778	3980970	8.22	97.65	97.55	55.24	55.5
MG4_WW	Meigu Black goat	WW	Reticulum	48162354	7.22435	46499226	96.55	6.97488	1663128	3.45	97.78	97.74	53.27	53.36
MG4_ZC	Meigu Black goat	ZC	Rectum	45071640	6.76075	44201132	98.07	6.63017	870506	1.93	97.62	97.59	52.5	52.52
MG4_ZW	Meigu Black goat	ZW	Abomasum	43010716	6.45161	40987800	95.3	6.14817	2022914	4.7	97.81	97.74	53.49	53.58
MG5_BJJ	Meigu Black goat	BJJ	Semitendinosus muscle	44490362	6.67355	43574814	97.94	6.53622	915546	2.06	97.63	97.61	52.58	52.61
MG5_BW	Meigu Black goat	BW	Omasum	45692962	6.85394	44798550	98.04	6.71978	894412	1.96	97.74	97.71	51.95	51.97
MG5_HC	Meigu Black goat	HC	Ileum	48564302	7.28465	47023494	96.83	7.05352	1540806	3.17	97.92	97.88	52.91	52.98
MG5_JC	Meigu Black goat	JC	Colon	46711016	7.00665	45818116	98.09	6.87272	892900	1.91	97.57	97.54	50.7	50.71
MG5_KC	Meigu Black goat	KC	Jejunum	46563290	6.98449	45794790	98.35	6.86922	768500	1.65	97.65	97.63	52.67	52.7
MG5_LW	Meigu Black goat	LW	Rumen	47363072	7.10446	46447126	98.07	6.96707	915946	1.93	97.54	97.51	52.07	52.11
MG5_MC	Meigu Black goat	MC	Cecum	50697966	7.60469	47963166	94.61	7.19447	2734798	5.39	98.02	97.95	53.76	53.91
MG5_SE	Meigu Black goat	SE	Duodenum	48615060	7.29226	47460552	97.63	7.11908	1154508	2.37	97.74	97.71	52.74	52.8
MG5_WW	Meigu Black goat	WW	Reticulum	46662726	6.99941	45367556	97.22	6.80513	1295170	2.78	97.92	97.89	51.94	51.98
MG5_ZC	Meigu Black goat	ZC	Rectum	45240890	6.78613	44196330	97.69	6.62945	1044482	2.31	97.67	97.63	53.05	53.1
MG5_ZW	Meigu Black goat	ZW	Abomasum	45102026	6.7653	43857988	97.24	6.5787	1244038	2.76	97.75	97.71	52.14	52.17
MG6_BJJ	Meigu Black goat	BJJ	Semitendinosus muscle	47430642	7.1146	46475970	97.99	6.9714	954574	2.01	97.56	97.53	54.25	54.29
MG6_BW	Meigu Black goat	BW	Omasum	45152428	6.77286	44017550	97.49	6.60263	1134876	2.51	97.97	97.94	52.49	52.53
MG6_HC	Meigu Black goat	HC	Ileum	45690410	6.85356	44197250	96.73	6.62959	1493160	3.27	97.07	97.01	53.49	53.55
MG6_JC	Meigu Black goat	JC	Colon	51837906	7.77569	46482530	89.67	6.97238	5355376	10.33	97.43	97.25	54.84	55.09
MG6_KC	Meigu Black goat	KC	Jejunum	49129112	7.36937	47865962	97.43	7.17989	1263150	2.57	97.32	97.28	52.65	52.69
MG6_LW	Meigu Black goat	LW	Rumen	44983388	6.74751	43679644	97.1	6.55195	1303654	2.9	97.65	97.61	51.81	51.85
MG6_MC	Meigu Black goat	MC	Cecum	46843518	7.02653	46042804	98.29	6.90642	800712	1.71	96.7	96.66	50.57	50.59
MG6_SE	Meigu Black goat	SE	Duodenum	47084938	7.06274	46017104	97.73	6.90257	1067832	2.27	97.83	97.8	50.96	50.97
MG6_WW	Meigu Black goat	WW	Reticulum	49084560	7.36268	47027290	95.81	7.05409	2057112	4.19	97.89	97.84	53.31	53.41
MG6_ZW	Meigu Black goat	ZW	Abomasum	45157806	6.77367	43438898	96.19	6.51583	1718854	3.81	98.4	98.35	52.46	52.52
